# Supplementary material for: Predictors of successful discontinuation of antipsychotics and antidepressants
Source: Psychol Med. 2021 Dec 23;53(7):3085–95. doi: 10.1017/S0033291721005146 (PMC10235642; doi:10.1017/S0033291721005146)
Supplement: Supplementary file 1 [file S0033291721005146sup.zip]

Archive with 2 entries (2 files):
- S0033291721005146sup001.docx
- S0033291721005146sup002.docx
